# Supplementary material for: Genome Mining for Diazo-Synthesis-Related Genes in Streptomyces sp. CS057 Unveiled the Cryptic Biosynthetic Gene Cluster crx for the Novel 3,4-AHBA-Derived Compound Crexazone 2
Source: Biomolecules. 2024 Aug 29;14(9):1084. doi: 10.3390/biom14091084 (PMC11429834; doi:10.3390/biom14091084)
Supplement: Supplementary file 1 [file biomolecules-14-01084-s001.zip]

Archive with 1 entries (1 files):
- biomolecules-3156015-supplementary.pdf
